# Supplementary material for: Photoactivatable and photolabile pharmacophores: lessons learned from capsaicin
Source: RSC Chem Biol. 2025 Jul 19;6(9):1473–82. doi: 10.1039/d5cb00124b (PMC12314799; doi:10.1039/d5cb00124b)
Supplement: CB-006-D5CB00124B-s002 [file CB-006-D5CB00124B-s002.cif]

# Supplementary Information (SI) for RSC Chemical Biology.
# This journal is © The Royal Society of Chemistry 2025

####################################################################### 
# 
# This file contains crystal structure data downloaded from the 
# Cambridge Structural Database (CSD) hosted by the Cambridge 
# Crystallographic Data Centre (CCDC).
# 
# Full information about CCDC data access policies and citation 
# guidelines are available at http://www.ccdc.cam.ac.uk/access/V1 
# 
# Audit and citation data items may have been added by the CCDC. 
# Please retain this information to preserve the provenance of 
# this file and to allow appropriate attribution of the data. 
# 
#######################################################################

data_1829_p21c
_database_code_depnum_ccdc_archive 'CCDC 2451419'
loop_
_audit_author_name
_audit_author_address
'Christopher Golz'
;Georg August University Goettingen
Germany
;
_audit_update_record             
;
2025-05-15 deposited with the CCDC.	2025-07-18 downloaded from the CCDC.
;
_audit_creation_date             2022-11-30

loop_
_audit_author_email
nils.imse@uni-goettingen.de
'cgolz@gwdg.de '
nadja.simeth@uni-goettingen.de
_diffrn_source_power             0.05
_audit_creation_method           
;FinalCif V113 by Daniel Kratzert, Freiburg 2022,
https://dkratzert.de/finalcif.html
;
_shelx_SHELXL_version_number     2018/3
_chemical_name_systematic        ?
_chemical_name_common            ?
_chemical_formula_sum            'C17 H26 N2 O5'
_chemical_formula_moiety         'C17.001 H26.001 N2 O5'
_exptl_crystal_colour_primary    yellow
_chemical_formula_weight         338.40
_chemical_melting_point          ?
_olex2_exptl_crystal_mounting_method 
'Crystals undergo a phase transition around 154 K, at which the crystal quickly pulverizes. '
_olex2_refinement_description    
;
1. Fixed Uiso
 At 1.2 times of:
  All C(H) groups, All C(H,H) groups, All C(H,H,H,H) groups, All N(H) groups
 At 1.5 times of:
  All C(H,H,H) groups
2. Restrained distances
 C17A-C16A
 1.52 with sigma of 0.02
 C11-C13A
 2.55 with sigma of 0.02
 C15A-C17A
 2.55 with sigma of 0.02
 C16A-C15A
 1.52 with sigma of 0.02
 C13A-C15A
 2.55 with sigma of 0.02
 C15A-C14A
 1.52 with sigma of 0.02
 C10-C12
 2.55 with sigma of 0.02
 C14A-C13A
 1.52 with sigma of 0.02
 C12-C14A
 2.55 with sigma of 0.02
 C13A-C12
 1.52 with sigma of 0.02
 C14A-C16A
 2.55 with sigma of 0.02
 C12-C11
 1.52 with sigma of 0.02
 C11-C10
 1.52 with sigma of 0.02
 C13B-C15B
 2.55 with sigma of 0.02
 C13B-C11
 2.55 with sigma of 0.02
 C12-C13B
 1.52 with sigma of 0.02
 C15B-C17B
 2.55 with sigma of 0.02
 C13B-C14B
 1.52 with sigma of 0.02
 C12-C14B
 2.55 with sigma of 0.02
 C14B-C15B
 1.52 with sigma of 0.02
 C14B-C16B
 2.55 with sigma of 0.02
 C15B-C16B
 1.52 with sigma of 0.02
 C16B-C17B
 1.52 with sigma of 0.02
 C17C-C15C
 2.55 with sigma of 0.02
 C13C-C11C
 2.55 with sigma of 0.02
 C10-C11C
 1.52 with sigma of 0.02
 C15C-C13C
 2.55 with sigma of 0.02
 C11C-C9
 2.55 with sigma of 0.02
 C16C-C14C
 2.55 with sigma of 0.02
 C12C-C13C
 1.52 with sigma of 0.02
 C14C-C12C
 2.55 with sigma of 0.02
 C13C-C14C
 1.52 with sigma of 0.02
 C12C-C10
 2.55 with sigma of 0.02
 C14C-C15C
 1.52 with sigma of 0.02
 C11C-C12C
 1.52 with sigma of 0.02
 C15C-C16C
 1.52 with sigma of 0.02
 C16C-C17C
 1.52 with sigma of 0.02
3. Rigid body (RIGU) restrains
 C17A, C16A, C15A, C14A, C13A, C12, C11, C10
 with sigma for 1-2 distances of 0.003 and sigma for 1-3 distances of 0.006
 C17B, C16B, C15B, C14B, C13B, C12, C11, C10
 with sigma for 1-2 distances of 0.003 and sigma for 1-3 distances of 0.006
 C15C, C16C, C13C, C14C, C17C, C10, C11C, C12C
 with sigma for 1-2 distances of 0.001 and sigma for 1-3 distances of 0.002
4. Others
 1*[Sof(H12A)+Sof(H12B)+Sof(C13A)+Sof(H13A)+Sof(H13B)+Sof(C16A)+Sof(H16A)+
 Sof(H16B)+Sof(C15A)+Sof(H15A)+Sof(H15B)+Sof(C14A)+Sof(H14A)+Sof(H14B)+
 Sof(C17A)+Sof(H17A)+Sof(H17B)+Sof(H17C)]+1*[Sof(H12C)+Sof(H12D)+Sof(C13B)+
 Sof(H13C)+Sof(H13D)+Sof(C14B)+Sof(H14C)+Sof(H14D)+Sof(C15B)+Sof(H15C)+
 Sof(H15D)+Sof(C17B)+Sof(H17D)+Sof(H17E)+Sof(H17F)+Sof(C16B)+Sof(H16C)+
 Sof(H16D)]+1*[Sof(H10A)+Sof(H10B)+Sof(C15C)+Sof(H15E)+Sof(H15F)+Sof(C11C)+
 Sof(H11C)+Sof(H11D)+Sof(C12C)+Sof(H12E)+Sof(H12F)+Sof(C16C)+Sof(H16E)+
 Sof(H16F)+Sof(C13C)+Sof(H13E)+Sof(H13F)+Sof(C14C)+Sof(H14E)+Sof(H14F)+
 Sof(C17C)+Sof(H17G)+Sof(H17H)+Sof(H17I)]=1 with esd of 0.00001
 Sof(H12A)=Sof(H12B)=Sof(C13A)=Sof(H13A)=Sof(H13B)=Sof(C16A)=Sof(H16A)=
 Sof(H16B)=Sof(C15A)=Sof(H15A)=Sof(H15B)=Sof(C14A)=Sof(H14A)=Sof(H14B)=
 Sof(C17A)=Sof(H17A)=Sof(H17B)=Sof(H17C)=FVAR(1)
 Sof(H12C)=Sof(H12D)=Sof(C13B)=Sof(H13C)=Sof(H13D)=Sof(C14B)=Sof(H14C)=
 Sof(H14D)=Sof(C15B)=Sof(H15C)=Sof(H15D)=Sof(C17B)=Sof(H17D)=Sof(H17E)=
 Sof(H17F)=Sof(C16B)=Sof(H16C)=Sof(H16D)=FVAR(2)
 Sof(H10A)=Sof(H10B)=Sof(C15C)=Sof(H15E)=Sof(H15F)=Sof(C11C)=Sof(H11C)=
 Sof(H11D)=Sof(C12C)=Sof(H12E)=Sof(H12F)=Sof(C16C)=Sof(H16E)=Sof(H16F)=
 Sof(C13C)=Sof(H13E)=Sof(H13F)=Sof(C14C)=Sof(H14E)=Sof(H14F)=Sof(C17C)=
 Sof(H17G)=Sof(H17H)=Sof(H17I)=FVAR(3)
 Fixed Sof: H10C(0.8707) H10D(0.8707) C11(0.8707) H11A(0.8707) H11B(0.8707)
 C12(0.8707)
5.a Secondary CH2 refined with riding coordinates:
 C7(H7A,H7B), C10(H10C,H10D), C10(H10A,H10B), C11(H11A,H11B), C12(H12A,H12B),
 C12(H12C,H12D), C13A(H13A,H13B), C16A(H16A,H16B), C15A(H15A,H15B), C14A(H14A,
 H14B), C13B(H13C,H13D), C14B(H14C,H14D), C15B(H15C,H15D), C16B(H16C,H16D),
 C15C(H15E,H15F), C11C(H11C,H11D), C12C(H12E,H12F), C16C(H16E,H16F), C13C(H13E,
 H13F), C14C(H14E,H14F)
5.b Me refined with riding coordinates:
 C17A(H17A,H17B,H17C), C17B(H17D,H17E,H17F), C17C(H17G,H17H,H17I)
5.c Aromatic/amide H refined with riding coordinates:
 N1(H1A), C3(H3), C6(H6)
5.d Idealised Me refined as rotating group:
 C8(H8A,H8B,H8C)
;
_olex2_submission_special_instructions 'No special instructions were received'
_space_group_crystal_system      monoclinic
_space_group_IT_number           14
_space_group_name_H-M_alt        'P 1 21/c 1'
_space_group_name_Hall           '-P 2ybc'
_shelx_space_group_comment       
;
The symmetry employed for this shelxl refinement is uniquely defined
by the following loop, which should always be used as a source of
symmetry information in preference to the above space-group names.
They are only intended as comments.
;

loop_
_space_group_symop_operation_xyz
'x, y, z'
'-x, y+1/2, -z+1/2'
'-x, -y, -z'
'x, -y-1/2, z-1/2'

_cell_length_a                   14.3493(17)
_cell_length_b                   10.0749(9)
_cell_length_c                   14.3067(17)
_cell_angle_alpha                90
_cell_angle_beta                 117.666(3)
_cell_angle_gamma                90
_cell_volume                     1831.8(4)
_cell_formula_units_Z            4
_cell_measurement_temperature    200.00
_cell_measurement_reflns_used    9878
_cell_measurement_theta_min      2.580
_cell_measurement_theta_max      28.082
_exptl_crystal_description       plate
_exptl_crystal_colour            yellow
_exptl_crystal_recrystallization_method 'Crystallized from water:ethanol = 1:1.'
_exptl_crystal_density_meas      ?
_exptl_crystal_density_method    ?
_exptl_crystal_density_diffrn    1.227
_exptl_crystal_F_000             728
_exptl_crystal_size_max          0.349
_exptl_crystal_size_mid          0.347
_exptl_crystal_size_min          0.046
_exptl_absorpt_coefficient_mu    0.090
_exptl_absorpt_correction_type   multi-scan
_exptl_absorpt_correction_T_min  0.8002
_exptl_absorpt_correction_T_max  0.8749
_exptl_absorpt_process_details   
;
SADABS-2016/2 (Bruker,2016/2) was used for absorption correction.
wR2(int) was 0.1371 before and 0.0501 after correction.
The Ratio of minimum to maximum transmission is 0.9146.
The \l/2 correction factor is Not present.
;
_exptl_absorpt_special_details   ?
_shelx_estimated_absorpt_T_min   ?
_shelx_estimated_absorpt_T_max   ?
_exptl_transmission_factor_min   ?
_exptl_transmission_factor_max   ?
_exptl_special_details           ?
_diffrn_ambient_temperature      200.00
_diffrn_ambient_environment      N~2~
_diffrn_radiation_type           MoK\a
_diffrn_radiation_wavelength     0.71073
_diffrn_radiation_monochromator  'mirror optics'
_olex2_diffrn_ambient_temperature_device 'Oxford Cryostream 800'
_diffrn_measurement_ambient_temperature_device_make ?
_diffrn_radiation_probe          x-ray
_diffrn_source                   'microfocus sealed X-ray tube'
_diffrn_source_type              'Incoatec I\ms'
_diffrn_source_voltage           50.0
_diffrn_source_current           1.0
_diffrn_detector                 CPAD
_diffrn_detector_type            'Bruker PHOTON III'
_diffrn_detector_area_resol_mean 7.41
_diffrn_measurement_device       'four-circle diffractometer'
_diffrn_measurement_device_type  'Bruker D8 VENTURE dual wavelength Mo/Cu'
_diffrn_measurement_method       '\w and \f scans'
_diffrn_measurement_specimen_support 'MiTeGen micromount'
_diffrn_reflns_number            59804
_diffrn_reflns_av_unetI/netI     0.0152
_diffrn_reflns_av_R_equivalents  0.0347
_diffrn_reflns_theta_min         2.580
_diffrn_reflns_theta_max         28.734
_diffrn_reflns_theta_full        25.242
_diffrn_reflns_limit_h_min       -19
_diffrn_reflns_limit_h_max       19
_diffrn_reflns_limit_k_min       -13
_diffrn_reflns_limit_k_max       13
_diffrn_reflns_limit_l_min       -19
_diffrn_reflns_limit_l_max       19
_diffrn_standards_number         0
_diffrn_measured_fraction_theta_max 0.997
_diffrn_measured_fraction_theta_full 0.996
_diffrn_reflns_Laue_measured_fraction_max 0.997
_diffrn_reflns_Laue_measured_fraction_full 0.996
_diffrn_reflns_point_group_measured_fraction_max 0.997
_diffrn_reflns_point_group_measured_fraction_full 0.996
_reflns_number_total             4737
_reflns_number_gt                3723
_reflns_threshold_expression     'I > 2\s(I)'
_reflns_Friedel_coverage         0.000
_reflns_Friedel_fraction_max     .
_reflns_Friedel_fraction_full    .
_reflns_special_details          
;
 Reflections were merged by SHELXL according to the crystal
 class for the calculation of statistics and refinement.
 
 _reflns_Friedel_fraction is defined as the number of unique
 Friedel pairs measured divided by the number that would be
 possible theoretically, ignoring centric projections and
 systematic absences.
;
_computing_data_collection       'Bruker BIS V6.2.14/2020-04-30'
_computing_cell_refinement       'SAINT V8.40A (Bruker, 2019)'
_computing_data_reduction        'SAINT V8.40A (Bruker, 2019)'
_computing_structure_solution    'XT  (Sheldrick, 2015)'
_computing_structure_refinement  'XL  (Sheldrick, 2008)'
_computing_molecular_graphics    'Olex2 1.5 (Dolomanov et al., 2009)'
_computing_publication_material  'Olex2 1.5 (Dolomanov et al., 2009)'
_refine_special_details          ?
_refine_ls_structure_factor_coef Fsqd
_refine_ls_matrix_type           full
_refine_ls_weighting_scheme      calc
_refine_ls_weighting_details     
'w=1/[\s^2^(Fo^2^)+(0.0751P)^2^+0.3759P] where P=(Fo^2^+2Fc^2^)/3'
_atom_sites_solution_primary     dual
_atom_sites_solution_secondary   ?
_atom_sites_solution_hydrogens   mixed
_refine_ls_hydrogen_treatment    mixed
_refine_ls_number_reflns         4737
_refine_ls_number_parameters     333
_refine_ls_number_restraints     146
_refine_ls_R_factor_all          0.0599
_refine_ls_R_factor_gt           0.0482
_refine_ls_wR_factor_ref         0.1495
_refine_ls_wR_factor_gt          0.1396
_refine_ls_goodness_of_fit_ref   1.072
_refine_ls_restrained_S_all      1.151
_refine_ls_shift/su_max          0.000
_refine_ls_shift/su_mean         0.000
_refine_diff_density_max         0.245
_refine_diff_density_min         -0.220
_refine_diff_density_rms         0.035
_refine_ls_extinction_method     none
_refine_ls_extinction_coef       .

loop_
_atom_type_symbol
_atom_type_description
_atom_type_scat_dispersion_real
_atom_type_scat_dispersion_imag
_atom_type_scat_source
C C 0.0033 0.0016 'International Tables Vol C Tables 4.2.6.8 and 6.1.1.4'
H H 0.0000 0.0000 'International Tables Vol C Tables 4.2.6.8 and 6.1.1.4'
N N 0.0061 0.0033 'International Tables Vol C Tables 4.2.6.8 and 6.1.1.4'
O O 0.0106 0.0060 'International Tables Vol C Tables 4.2.6.8 and 6.1.1.4'

_geom_special_details            
;
 All esds (except the esd in the dihedral angle between two l.s. planes)
 are estimated using the full covariance matrix.  The cell esds are taken
 into account individually in the estimation of esds in distances, angles
 and torsion angles; correlations between esds in cell parameters are only
 used when they are defined by crystal symmetry.  An approximate (isotropic)
 treatment of cell esds is used for estimating esds involving l.s. planes.
;

loop_
_exptl_crystal_face_index_h
_exptl_crystal_face_index_k
_exptl_crystal_face_index_l
_exptl_crystal_face_perp_dist
0.00 2.00 -1.00 0.1510
1.00 -2.00 -1.00 0.1610
-1.00 2.00 1.00 0.1640
-1.00 0.00 2.00 0.1480
1.00 2.00 -2.00 0.1510
-1.00 -2.00 2.00 0.1080
-1.00 1.00 1.00 0.1400
1.00 0.00 -1.00 0.1560
-1.00 0.00 1.00 0.1280
-2.00 -1.00 2.00 0.1110
1.00 1.00 -1.00 0.1450
-1.00 -1.00 1.00 0.1030
-2.00 -1.00 1.00 0.0830
1.00 0.00 0.00 0.0230
-1.00 0.00 0.00 0.0130
-1.00 0.00 -1.00 0.0780
1.00 0.00 1.00 0.0780

loop_
_atom_site_label
_atom_site_type_symbol
_atom_site_fract_x
_atom_site_fract_y
_atom_site_fract_z
_atom_site_U_iso_or_equiv
_atom_site_adp_type
_atom_site_occupancy
_atom_site_site_symmetry_order
_atom_site_calc_flag
_atom_site_refinement_flags_posn
_atom_site_refinement_flags_adp
_atom_site_refinement_flags_occupancy
_atom_site_disorder_assembly
_atom_site_disorder_group
O2 O 0.44307(8) 0.14395(9) 0.49814(7) 0.0436(2) Uani 1 1 d . . . . .
O1 O 0.59443(9) 0.26676(10) 0.65567(7) 0.0501(3) Uani 1 1 d . . . . .
O4 O 0.64236(9) 0.58422(11) 0.33383(8) 0.0599(3) Uani 1 1 d . . . . .
O5 O 0.27559(9) 0.56040(11) 0.20551(8) 0.0583(3) Uani 1 1 d . . . . .
O3 O 0.70217(10) 0.63337(11) 0.49776(9) 0.0600(3) Uani 1 1 d . . . . .
N2 N 0.64837(9) 0.56362(11) 0.42117(9) 0.0441(3) Uani 1 1 d . . . . .
N1 N 0.35825(10) 0.39864(11) 0.16459(8) 0.0464(3) Uani 1 1 d . . . . .
H1A H 0.350680 0.326209 0.127349 0.056 Uiso 1 1 calc R U . . .
C2 C 0.48778(10) 0.24581(11) 0.47163(9) 0.0366(3) Uani 1 1 d . . . . .
C3 C 0.45617(10) 0.29069(12) 0.36943(9) 0.0384(3) Uani 1 1 d . . . . .
H3 H 0.398888 0.247812 0.312607 0.046 Uiso 1 1 calc R U . . .
C4 C 0.50551(10) 0.39634(12) 0.34736(9) 0.0372(3) Uani 1 1 d . . . . .
C5 C 0.59018(10) 0.45362(11) 0.43410(10) 0.0375(3) Uani 1 1 d . . . . .
C1 C 0.57067(10) 0.30955(12) 0.55727(9) 0.0383(3) Uani 1 1 d . . . . .
C6 C 0.62221(10) 0.41232(12) 0.53750(9) 0.0388(3) Uani 1 1 d . . . . .
H6 H 0.679584 0.455086 0.594301 0.047 Uiso 1 1 calc R U . . .
C7 C 0.46375(11) 0.44469(13) 0.23373(10) 0.0441(3) Uani 1 1 d . . . . .
H7A H 0.464241 0.542944 0.233328 0.053 Uiso 1 1 calc R U . . .
H7B H 0.511575 0.413703 0.205921 0.053 Uiso 1 1 calc R U . . .
C9 C 0.27227(12) 0.46037(14) 0.15458(10) 0.0487(3) Uani 1 1 d D . . . .
C8 C 0.35676(12) 0.07574(14) 0.41548(11) 0.0493(3) Uani 1 1 d . . . . .
H8A H 0.379241 0.038368 0.365938 0.074 Uiso 1 1 calc R U . . .
H8B H 0.298739 0.138100 0.378107 0.074 Uiso 1 1 calc R U . . .
H8C H 0.333158 0.004014 0.445726 0.074 Uiso 1 1 calc R U . . .
C10 C 0.16782(14) 0.40205(19) 0.07615(13) 0.0658(5) Uani 1 1 d D . . . .
H10C H 0.178777 0.309611 0.059891 0.079 Uiso 0.8707 1 calc R U P A 4
H10D H 0.139766 0.453709 0.009753 0.079 Uiso 0.8707 1 calc R U P A 4
H10A H 0.176924 0.351635 0.021543 0.079 Uiso 0.130(2) 1 calc R U P B 3
H10B H 0.116765 0.474412 0.040753 0.079 Uiso 0.130(2) 1 calc R U P B 3
C11 C 0.08727(16) 0.4029(2) 0.11812(18) 0.0671(5) Uani 0.8707 1 d D . P B 4
H11A H 0.018274 0.373614 0.061359 0.081 Uiso 0.8707 1 calc R U P B 4
H11B H 0.079082 0.494836 0.137650 0.081 Uiso 0.8707 1 calc R U P B 4
C12 C 0.1191(2) 0.3122(3) 0.2148(2) 0.0912(8) Uani 0.8707 1 d D . P B 4
H12A H 0.142492 0.226007 0.199804 0.109 Uiso 0.548(3) 1 calc R U P C 1
H12B H 0.180077 0.352695 0.275406 0.109 Uiso 0.548(3) 1 calc R U P C 1
H12C H 0.196043 0.317421 0.260582 0.109 Uiso 0.323(3) 1 calc R U P D 2
H12D H 0.100821 0.219063 0.191383 0.109 Uiso 0.323(3) 1 calc R U P D 2
C13A C 0.0347(6) 0.2863(7) 0.2465(6) 0.118(2) Uani 0.548(3) 1 d D . P B 1
H13A H -0.028328 0.250896 0.185037 0.141 Uiso 0.548(3) 1 calc R U P C 1
H13B H 0.059676 0.217701 0.302462 0.141 Uiso 0.548(3) 1 calc R U P C 1
C16A C -0.0861(4) 0.3228(6) 0.3930(5) 0.0969(14) Uani 0.548(3) 1 d D . P B 1
H16A H -0.013924 0.349174 0.444812 0.116 Uiso 0.548(3) 1 calc R U P C 1
H16B H -0.085216 0.225995 0.381506 0.116 Uiso 0.548(3) 1 calc R U P C 1
C15A C -0.1128(6) 0.3905(9) 0.2930(6) 0.123(3) Uani 0.548(3) 1 d D . P B 1
H15A H -0.144139 0.478495 0.291414 0.148 Uiso 0.548(3) 1 calc R U P C 1
H15B H -0.163803 0.337265 0.232827 0.148 Uiso 0.548(3) 1 calc R U P C 1
C14A C 0.0043(8) 0.4079(10) 0.2862(7) 0.146(3) Uani 0.548(3) 1 d D . P B 1
H14A H -0.002584 0.483222 0.238995 0.175 Uiso 0.548(3) 1 calc R U P C 1
H14B H 0.061294 0.429605 0.357317 0.175 Uiso 0.548(3) 1 calc R U P C 1
C17A C -0.1569(10) 0.3487(15) 0.4398(8) 0.104(3) Uani 0.548(3) 1 d D . P B 1
H17A H -0.132339 0.299091 0.505930 0.157 Uiso 0.548(3) 1 calc R U P C 1
H17B H -0.156931 0.443846 0.453933 0.157 Uiso 0.548(3) 1 calc R U P C 1
H17C H -0.228426 0.320315 0.390446 0.157 Uiso 0.548(3) 1 calc R U P C 1
H1 H 0.6378(17) 0.322(2) 0.7018(17) 0.078(6) Uiso 1 1 d . . . . .
C13B C 0.0588(5) 0.3577(15) 0.2796(7) 0.106(4) Uani 0.323(3) 1 d D . P B 2
H13C H 0.090517 0.310852 0.348246 0.128 Uiso 0.323(3) 1 calc R U P D 2
H13D H 0.070899 0.453884 0.294344 0.128 Uiso 0.323(3) 1 calc R U P D 2
C14B C -0.0606(5) 0.3320(10) 0.2245(6) 0.097(2) Uani 0.323(3) 1 d D . P B 2
H14C H -0.101730 0.409416 0.183403 0.117 Uiso 0.323(3) 1 calc R U P D 2
H14D H -0.080502 0.251731 0.179428 0.117 Uiso 0.323(3) 1 calc R U P D 2
C15B C -0.0684(8) 0.3118(9) 0.3256(8) 0.112(3) Uani 0.323(3) 1 d D . P B 2
H15C H -0.117527 0.236688 0.312022 0.135 Uiso 0.323(3) 1 calc R U P D 2
H15D H 0.001676 0.280015 0.378627 0.135 Uiso 0.323(3) 1 calc R U P D 2
C17B C -0.1656(18) 0.370(3) 0.428(2) 0.161(10) Uani 0.323(3) 1 d D . P B 2
H17D H -0.180510 0.447936 0.460370 0.241 Uiso 0.323(3) 1 calc R U P D 2
H17E H -0.231880 0.332323 0.374788 0.241 Uiso 0.323(3) 1 calc R U P D 2
H17F H -0.127755 0.303734 0.482876 0.241 Uiso 0.323(3) 1 calc R U P D 2
C16B C -0.0989(13) 0.4114(13) 0.3772(13) 0.150(5) Uani 0.323(3) 1 d D . P B 2
H16C H -0.137615 0.481223 0.324639 0.180 Uiso 0.323(3) 1 calc R U P D 2
H16D H -0.033974 0.452766 0.432224 0.180 Uiso 0.323(3) 1 calc R U P D 2
C15C C -0.0200(10) 0.4091(14) 0.3762(12) 0.075(3) Uani 0.130(2) 1 d D . P B 3
H15E H -0.012226 0.506618 0.374359 0.090 Uiso 0.130(2) 1 calc R U P B 3
H15F H 0.015809 0.378606 0.450453 0.090 Uiso 0.130(2) 1 calc R U P B 3
C11C C 0.1252(15) 0.3093(18) 0.1331(16) 0.109(5) Uani 0.130(2) 1 d D . P B 3
H11C H 0.066512 0.254928 0.081196 0.130 Uiso 0.130(2) 1 calc R U P B 3
H11D H 0.181450 0.248924 0.181415 0.130 Uiso 0.130(2) 1 calc R U P B 3
C12C C 0.0896(15) 0.391(2) 0.1910(14) 0.097(5) Uani 0.130(2) 1 d D . P B 3
H12E H 0.088098 0.481514 0.163303 0.116 Uiso 0.130(2) 1 calc R U P B 3
H12F H 0.148602 0.391056 0.263620 0.116 Uiso 0.130(2) 1 calc R U P B 3
C16C C -0.1401(12) 0.367(2) 0.3197(19) 0.085(6) Uani 0.130(2) 1 d D . P B 3
H16E H -0.182265 0.434106 0.266360 0.102 Uiso 0.130(2) 1 calc R U P B 3
H16F H -0.148254 0.280774 0.283149 0.102 Uiso 0.130(2) 1 calc R U P B 3
C13C C -0.0035(16) 0.385(3) 0.2053(15) 0.117(6) Uani 0.130(2) 1 d D . P B 3
H13E H -0.054793 0.322766 0.152969 0.140 Uiso 0.130(2) 1 calc R U P B 3
H13F H -0.036469 0.473606 0.193063 0.140 Uiso 0.130(2) 1 calc R U P B 3
C14C C 0.0224(15) 0.3400(17) 0.3114(14) 0.086(5) Uani 0.130(2) 1 d D . P B 3
H14E H 0.100102 0.341185 0.352883 0.103 Uiso 0.130(2) 1 calc R U P B 3
H14F H 0.000460 0.245941 0.305681 0.103 Uiso 0.130(2) 1 calc R U P B 3
C17C C -0.179(3) 0.354(3) 0.401(3) 0.086(7) Uani 0.130(2) 1 d D . P B 3
H17G H -0.253375 0.327990 0.365851 0.130 Uiso 0.130(2) 1 calc R U P B 3
H17H H -0.137674 0.286768 0.452997 0.130 Uiso 0.130(2) 1 calc R U P B 3
H17I H -0.171604 0.439730 0.436248 0.130 Uiso 0.130(2) 1 calc R U P B 3

loop_
_atom_site_aniso_label
_atom_site_aniso_U_11
_atom_site_aniso_U_22
_atom_site_aniso_U_33
_atom_site_aniso_U_23
_atom_site_aniso_U_13
_atom_site_aniso_U_12
O2 0.0585(5) 0.0375(5) 0.0345(4) -0.0014(3) 0.0212(4) -0.0063(4)
O1 0.0711(7) 0.0455(5) 0.0290(4) -0.0001(4) 0.0193(4) -0.0097(5)
O4 0.0698(7) 0.0613(7) 0.0495(6) 0.0174(5) 0.0284(5) -0.0037(5)
O5 0.0592(6) 0.0536(6) 0.0501(6) -0.0161(5) 0.0153(5) 0.0063(5)
O3 0.0747(7) 0.0479(6) 0.0634(7) -0.0095(5) 0.0372(6) -0.0149(5)
N2 0.0508(6) 0.0352(5) 0.0490(6) 0.0049(5) 0.0253(5) 0.0050(4)
N1 0.0639(7) 0.0390(6) 0.0306(5) -0.0013(4) 0.0170(5) 0.0082(5)
C2 0.0488(7) 0.0304(5) 0.0332(6) -0.0008(4) 0.0213(5) 0.0034(5)
C3 0.0492(7) 0.0350(6) 0.0303(5) -0.0026(4) 0.0177(5) 0.0039(5)
C4 0.0488(6) 0.0334(6) 0.0317(5) 0.0014(4) 0.0207(5) 0.0094(5)
C5 0.0469(6) 0.0308(5) 0.0386(6) 0.0020(4) 0.0231(5) 0.0060(5)
C1 0.0517(7) 0.0338(6) 0.0300(6) 0.0002(4) 0.0197(5) 0.0051(5)
C6 0.0466(6) 0.0347(6) 0.0338(6) -0.0020(5) 0.0176(5) 0.0028(5)
C7 0.0589(8) 0.0422(7) 0.0329(6) 0.0055(5) 0.0227(6) 0.0084(6)
C9 0.0606(8) 0.0430(7) 0.0318(6) -0.0008(5) 0.0124(6) 0.0068(6)
C8 0.0600(8) 0.0443(7) 0.0420(7) -0.0048(5) 0.0223(6) -0.0096(6)
C10 0.0637(10) 0.0625(10) 0.0460(8) -0.0108(7) 0.0041(7) 0.0048(7)
C11 0.0561(10) 0.0561(11) 0.0639(12) 0.0006(9) 0.0066(9) 0.0029(8)
C12 0.0837(17) 0.0792(17) 0.0843(18) 0.0225(14) 0.0167(13) -0.0078(14)
C13A 0.109(5) 0.124(5) 0.101(4) 0.015(4) 0.032(4) -0.049(4)
C16A 0.088(3) 0.076(3) 0.123(4) 0.006(3) 0.046(3) 0.028(2)
C15A 0.117(5) 0.131(6) 0.138(6) 0.034(5) 0.074(5) 0.060(4)
C14A 0.171(8) 0.163(7) 0.122(6) 0.022(5) 0.083(6) -0.004(7)
C17A 0.100(6) 0.107(6) 0.099(5) 0.000(4) 0.039(4) 0.048(5)
C13B 0.053(4) 0.174(11) 0.069(5) 0.051(6) 0.008(3) -0.030(5)
C14B 0.066(4) 0.120(6) 0.082(4) 0.014(4) 0.013(3) -0.025(4)
C15B 0.125(7) 0.092(6) 0.146(8) 0.054(6) 0.085(7) 0.035(6)
C17B 0.050(7) 0.19(2) 0.22(2) -0.005(14) 0.045(10) 0.017(10)
C16B 0.128(10) 0.087(7) 0.243(17) 0.008(9) 0.092(12) 0.025(7)
C15C 0.063(6) 0.049(7) 0.092(8) -0.017(6) 0.019(6) 0.000(5)
C11C 0.116(13) 0.113(10) 0.082(10) -0.005(8) 0.032(9) -0.028(9)
C12C 0.097(10) 0.103(12) 0.070(10) 0.005(9) 0.022(8) -0.027(9)
C16C 0.068(7) 0.065(10) 0.100(12) -0.047(10) 0.021(7) -0.010(7)
C13C 0.112(11) 0.120(17) 0.111(10) 0.024(10) 0.046(9) -0.019(10)
C14C 0.103(11) 0.049(8) 0.100(10) 0.006(7) 0.042(9) 0.026(8)
C17C 0.078(15) 0.050(10) 0.124(17) -0.045(12) 0.040(13) -0.013(10)

loop_
_geom_bond_atom_site_label_1
_geom_bond_atom_site_label_2
_geom_bond_distance
_geom_bond_site_symmetry_2
_geom_bond_publ_flag
O2 C2 1.3545(15) . ?
O2 C8 1.4299(16) . ?
O1 C1 1.3558(14) . ?
O1 H1 0.87(2) . ?
O4 N2 1.2296(15) . ?
O5 C9 1.2314(17) . ?
O3 N2 1.2268(16) . ?
N2 C5 1.4502(16) . ?
N1 H1A 0.8800 . ?
N1 C7 1.4473(19) . ?
N1 C9 1.3288(19) . ?
C2 C3 1.3900(16) . ?
C2 C1 1.4053(17) . ?
C3 H3 0.9500 . ?
C3 C4 1.3933(18) . ?
C4 C5 1.3961(18) . ?
C4 C7 1.5280(16) . ?
C5 C6 1.3933(17) . ?
C1 C6 1.3760(18) . ?
C6 H6 0.9500 . ?
C7 H7A 0.9900 . ?
C7 H7B 0.9900 . ?
C9 C10 1.513(2) . ?
C8 H8A 0.9800 . ?
C8 H8B 0.9800 . ?
C8 H8C 0.9800 . ?
C10 H10C 0.9900 . ?
C10 H10D 0.9900 . ?
C10 H10A 0.9900 . ?
C10 H10B 0.9900 . ?
C10 C11 1.530(3) . ?
C10 C11C 1.541(14) . ?
C11 H11A 0.9900 . ?
C11 H11B 0.9900 . ?
C11 C12 1.539(3) . ?
C12 H12A 0.9900 . ?
C12 H12B 0.9900 . ?
C12 H12C 0.9900 . ?
C12 H12D 0.9900 . ?
C12 C13A 1.501(7) . ?
C12 C13B 1.600(11) . ?
C13A H13A 0.9900 . ?
C13A H13B 0.9900 . ?
C13A C14A 1.497(10) . ?
C16A H16A 0.9900 . ?
C16A H16B 0.9900 . ?
C16A C15A 1.466(8) . ?
C16A C17A 1.476(9) . ?
C15A H15A 0.9900 . ?
C15A H15B 0.9900 . ?
C15A C14A 1.736(10) . ?
C14A H14A 0.9900 . ?
C14A H14B 0.9900 . ?
C17A H17A 0.9800 . ?
C17A H17B 0.9800 . ?
C17A H17C 0.9800 . ?
C13B H13C 0.9900 . ?
C13B H13D 0.9900 . ?
C13B C14B 1.541(9) . ?
C14B H14C 0.9900 . ?
C14B H14D 0.9900 . ?
C14B C15B 1.515(10) . ?
C15B H15C 0.9900 . ?
C15B H15D 0.9900 . ?
C15B C16B 1.430(12) . ?
C17B H17D 0.9800 . ?
C17B H17E 0.9800 . ?
C17B H17F 0.9800 . ?
C17B C16B 1.507(16) . ?
C16B H16C 0.9900 . ?
C16B H16D 0.9900 . ?
C15C H15E 0.9900 . ?
C15C H15F 0.9900 . ?
C15C C16C 1.586(15) . ?
C15C C14C 1.496(14) . ?
C11C H11C 0.9900 . ?
C11C H11D 0.9900 . ?
C11C C12C 1.421(16) . ?
C12C H12E 0.9900 . ?
C12C H12F 0.9900 . ?
C12C C13C 1.443(16) . ?
C16C H16E 0.9900 . ?
C16C H16F 0.9900 . ?
C16C C17C 1.509(18) . ?
C13C H13E 0.9900 . ?
C13C H13F 0.9900 . ?
C13C C14C 1.457(16) . ?
C14C H14E 0.9900 . ?
C14C H14F 0.9900 . ?
C17C H17G 0.9800 . ?
C17C H17H 0.9800 . ?
C17C H17I 0.9800 . ?

loop_
_geom_angle_atom_site_label_1
_geom_angle_atom_site_label_2
_geom_angle_atom_site_label_3
_geom_angle
_geom_angle_site_symmetry_1
_geom_angle_site_symmetry_3
_geom_angle_publ_flag
C2 O2 C8 118.26(10) . . ?
C1 O1 H1 109.4(14) . . ?
O4 N2 C5 119.06(12) . . ?
O3 N2 O4 121.95(12) . . ?
O3 N2 C5 118.99(11) . . ?
C7 N1 H1A 118.4 . . ?
C9 N1 H1A 118.4 . . ?
C9 N1 C7 123.22(11) . . ?
O2 C2 C3 125.13(11) . . ?
O2 C2 C1 114.91(10) . . ?
C3 C2 C1 119.95(11) . . ?
C2 C3 H3 118.8 . . ?
C2 C3 C4 122.33(11) . . ?
C4 C3 H3 118.8 . . ?
C3 C4 C5 116.01(11) . . ?
C3 C4 C7 119.67(11) . . ?
C5 C4 C7 124.29(11) . . ?
C4 C5 N2 121.17(11) . . ?
C6 C5 N2 115.98(11) . . ?
C6 C5 C4 122.83(11) . . ?
O1 C1 C2 117.58(11) . . ?
O1 C1 C6 123.55(11) . . ?
C6 C1 C2 118.87(11) . . ?
C5 C6 H6 120.0 . . ?
C1 C6 C5 119.94(11) . . ?
C1 C6 H6 120.0 . . ?
N1 C7 C4 113.20(11) . . ?
N1 C7 H7A 108.9 . . ?
N1 C7 H7B 108.9 . . ?
C4 C7 H7A 108.9 . . ?
C4 C7 H7B 108.9 . . ?
H7A C7 H7B 107.8 . . ?
O5 C9 N1 122.71(14) . . ?
O5 C9 C10 120.64(14) . . ?
N1 C9 C10 116.65(13) . . ?
O2 C8 H8A 109.5 . . ?
O2 C8 H8B 109.5 . . ?
O2 C8 H8C 109.5 . . ?
H8A C8 H8B 109.5 . . ?
H8A C8 H8C 109.5 . . ?
H8B C8 H8C 109.5 . . ?
C9 C10 H10C 109.2 . . ?
C9 C10 H10D 109.2 . . ?
C9 C10 H10A 109.7 . . ?
C9 C10 H10B 109.7 . . ?
C9 C10 C11 112.05(14) . . ?
C9 C10 C11C 110.1(8) . . ?
H10C C10 H10D 107.9 . . ?
H10A C10 H10B 108.2 . . ?
C11 C10 H10C 109.2 . . ?
C11 C10 H10D 109.2 . . ?
C11C C10 H10A 109.7 . . ?
C11C C10 H10B 109.7 . . ?
C10 C11 H11A 109.0 . . ?
C10 C11 H11B 109.0 . . ?
C10 C11 C12 112.72(19) . . ?
H11A C11 H11B 107.8 . . ?
C12 C11 H11A 109.0 . . ?
C12 C11 H11B 109.0 . . ?
C11 C12 H12A 108.4 . . ?
C11 C12 H12B 108.4 . . ?
C11 C12 H12C 109.7 . . ?
C11 C12 H12D 109.7 . . ?
C11 C12 C13B 109.6(4) . . ?
H12A C12 H12B 107.5 . . ?
H12C C12 H12D 108.2 . . ?
C13A C12 C11 115.5(4) . . ?
C13A C12 H12A 108.4 . . ?
C13A C12 H12B 108.4 . . ?
C13B C12 H12C 109.7 . . ?
C13B C12 H12D 109.7 . . ?
C12 C13A H13A 109.0 . . ?
C12 C13A H13B 109.0 . . ?
H13A C13A H13B 107.8 . . ?
C14A C13A C12 113.0(6) . . ?
C14A C13A H13A 109.0 . . ?
C14A C13A H13B 109.0 . . ?
H16A C16A H16B 107.4 . . ?
C15A C16A H16A 108.3 . . ?
C15A C16A H16B 108.3 . . ?
C15A C16A C17A 115.9(6) . . ?
C17A C16A H16A 108.3 . . ?
C17A C16A H16B 108.3 . . ?
C16A C15A H15A 110.5 . . ?
C16A C15A H15B 110.5 . . ?
C16A C15A C14A 106.3(6) . . ?
H15A C15A H15B 108.7 . . ?
C14A C15A H15A 110.5 . . ?
C14A C15A H15B 110.5 . . ?
C13A C14A C15A 113.5(7) . . ?
C13A C14A H14A 108.9 . . ?
C13A C14A H14B 108.9 . . ?
C15A C14A H14A 108.9 . . ?
C15A C14A H14B 108.9 . . ?
H14A C14A H14B 107.7 . . ?
C16A C17A H17A 109.5 . . ?
C16A C17A H17B 109.5 . . ?
C16A C17A H17C 109.5 . . ?
H17A C17A H17B 109.5 . . ?
H17A C17A H17C 109.5 . . ?
H17B C17A H17C 109.5 . . ?
C12 C13B H13C 108.4 . . ?
C12 C13B H13D 108.4 . . ?
H13C C13B H13D 107.5 . . ?
C14B C13B C12 115.3(8) . . ?
C14B C13B H13C 108.4 . . ?
C14B C13B H13D 108.4 . . ?
C13B C14B H14C 112.7 . . ?
C13B C14B H14D 112.7 . . ?
H14C C14B H14D 110.2 . . ?
C15B C14B C13B 95.3(6) . . ?
C15B C14B H14C 112.7 . . ?
C15B C14B H14D 112.7 . . ?
C14B C15B H15C 106.1 . . ?
C14B C15B H15D 106.1 . . ?
H15C C15B H15D 106.3 . . ?
C16B C15B C14B 125.0(9) . . ?
C16B C15B H15C 106.1 . . ?
C16B C15B H15D 106.1 . . ?
H17D C17B H17E 109.5 . . ?
H17D C17B H17F 109.5 . . ?
H17E C17B H17F 109.5 . . ?
C16B C17B H17D 109.5 . . ?
C16B C17B H17E 109.5 . . ?
C16B C17B H17F 109.5 . . ?
C15B C16B C17B 118.2(13) . . ?
C15B C16B H16C 107.8 . . ?
C15B C16B H16D 107.8 . . ?
C17B C16B H16C 107.8 . . ?
C17B C16B H16D 107.8 . . ?
H16C C16B H16D 107.1 . . ?
H15E C15C H15F 109.2 . . ?
C16C C15C H15E 111.3 . . ?
C16C C15C H15F 111.3 . . ?
C14C C15C H15E 111.3 . . ?
C14C C15C H15F 111.3 . . ?
C14C C15C C16C 102.6(11) . . ?
C10 C11C H11C 110.3 . . ?
C10 C11C H11D 110.3 . . ?
H11C C11C H11D 108.5 . . ?
C12C C11C C10 107.1(13) . . ?
C12C C11C H11C 110.3 . . ?
C12C C11C H11D 110.3 . . ?
C11C C12C H12E 104.3 . . ?
C11C C12C H12F 104.3 . . ?
C11C C12C C13C 131.6(17) . . ?
H12E C12C H12F 105.6 . . ?
C13C C12C H12E 104.3 . . ?
C13C C12C H12F 104.3 . . ?
C15C C16C H16E 109.8 . . ?
C15C C16C H16F 109.8 . . ?
H16E C16C H16F 108.2 . . ?
C17C C16C C15C 109.5(15) . . ?
C17C C16C H16E 109.8 . . ?
C17C C16C H16F 109.8 . . ?
C12C C13C H13E 109.5 . . ?
C12C C13C H13F 109.5 . . ?
C12C C13C C14C 110.9(15) . . ?
H13E C13C H13F 108.1 . . ?
C14C C13C H13E 109.5 . . ?
C14C C13C H13F 109.5 . . ?
C15C C14C H14E 107.0 . . ?
C15C C14C H14F 107.0 . . ?
C13C C14C C15C 121.4(14) . . ?
C13C C14C H14E 107.0 . . ?
C13C C14C H14F 107.0 . . ?
H14E C14C H14F 106.7 . . ?
C16C C17C H17G 109.5 . . ?
C16C C17C H17H 109.5 . . ?
C16C C17C H17I 109.5 . . ?
H17G C17C H17H 109.5 . . ?
H17G C17C H17I 109.5 . . ?
H17H C17C H17I 109.5 . . ?

loop_
_geom_torsion_atom_site_label_1
_geom_torsion_atom_site_label_2
_geom_torsion_atom_site_label_3
_geom_torsion_atom_site_label_4
_geom_torsion
_geom_torsion_site_symmetry_1
_geom_torsion_site_symmetry_2
_geom_torsion_site_symmetry_3
_geom_torsion_site_symmetry_4
_geom_torsion_publ_flag
O2 C2 C3 C4 179.93(11) . . . . ?
O2 C2 C1 O1 -2.28(16) . . . . ?
O2 C2 C1 C6 178.59(11) . . . . ?
O1 C1 C6 C5 -177.48(11) . . . . ?
O4 N2 C5 C4 -19.20(18) . . . . ?
O4 N2 C5 C6 162.53(12) . . . . ?
O5 C9 C10 C11 -41.3(2) . . . . ?
O5 C9 C10 C11C -84.7(8) . . . . ?
O3 N2 C5 C4 160.82(12) . . . . ?
O3 N2 C5 C6 -17.45(17) . . . . ?
N2 C5 C6 C1 179.27(11) . . . . ?
N1 C9 C10 C11 138.96(15) . . . . ?
N1 C9 C10 C11C 95.6(8) . . . . ?
C2 C3 C4 C5 1.02(17) . . . . ?
C2 C3 C4 C7 -177.31(11) . . . . ?
C2 C1 C6 C5 1.60(18) . . . . ?
C3 C2 C1 O1 176.30(11) . . . . ?
C3 C2 C1 C6 -2.83(18) . . . . ?
C3 C4 C5 N2 179.54(10) . . . . ?
C3 C4 C5 C6 -2.31(17) . . . . ?
C3 C4 C7 N1 16.59(16) . . . . ?
C4 C5 C6 C1 1.03(18) . . . . ?
C5 C4 C7 N1 -161.58(11) . . . . ?
C1 C2 C3 C4 1.51(18) . . . . ?
C7 N1 C9 O5 -1.8(2) . . . . ?
C7 N1 C9 C10 177.96(13) . . . . ?
C7 C4 C5 N2 -2.23(18) . . . . ?
C7 C4 C5 C6 175.93(11) . . . . ?
C9 N1 C7 C4 85.05(15) . . . . ?
C9 C10 C11 C12 -65.2(2) . . . . ?
C9 C10 C11C C12C 73.3(16) . . . . ?
C8 O2 C2 C3 0.28(18) . . . . ?
C8 O2 C2 C1 178.78(11) . . . . ?
C10 C11 C12 C13A -168.0(4) . . . . ?
C10 C11 C12 C13B 158.6(5) . . . . ?
C10 C11C C12C C13C 137(2) . . . . ?
C11 C12 C13A C14A -66.5(7) . . . . ?
C11 C12 C13B C14B 69.5(9) . . . . ?
C12 C13A C14A C15A 165.3(5) . . . . ?
C12 C13B C14B C15B 149.3(8) . . . . ?
C16A C15A C14A C13A 82.6(9) . . . . ?
C17A C16A C15A C14A 153.5(9) . . . . ?
C13B C14B C15B C16B 97.1(14) . . . . ?
C14B C15B C16B C17B 142.6(16) . . . . ?
C11C C12C C13C C14C 107(3) . . . . ?
C12C C13C C14C C15C 133.7(19) . . . . ?
C16C C15C C14C C13C 72(2) . . . . ?
C14C C15C C16C C17C 146.5(19) . . . . ?

_shelx_res_file                  
;
TITL 1829_p21c_a.res in P2(1)/c
    1829_p21c.res
    created by SHELXL-2018/3 at 13:36:19 on 30-Nov-2022
REM Old TITL 1829_P21c in P2(1)/c
REM SHELXT solution in P2(1)/c
REM R1 0.230, Rweak 0.020, Alpha 0.050, Orientation as input
REM Formula found by SHELXT: C13C N O5
CELL 0.71073 14.3493 10.0749 14.3067 90 117.666 90
ZERR 4 0.0017 0.0009 0.0017 0 0.003 0
LATT 1
SYMM -X,0.5+Y,0.5-Z
SFAC C H N O
UNIT 68 104 8 20
DFIX 1.52 C17A C16A
DFIX 2.55 C11 C13A
DFIX 2.55 C15A C17A
DFIX 1.52 C16A C15A
DFIX 2.55 C13A C15A
DFIX 1.52 C15A C14A
DFIX 2.55 C10 C12
DFIX 1.52 C14A C13A
DFIX 2.55 C12 C14A
DFIX 1.52 C13A C12
DFIX 2.55 C14A C16A
DFIX 1.52 C12 C11
DFIX 1.52 C11 C10
DFIX 2.55 C13B C15B
DFIX 2.55 C13B C11
DFIX 1.52 C12 C13B
DFIX 2.55 C15B C17B
DFIX 1.52 C13B C14B
DFIX 2.55 C12 C14B
DFIX 1.52 C14B C15B
DFIX 2.55 C14B C16B
DFIX 1.52 C15B C16B
DFIX 1.52 C16B C17B
RIGU 0.003 0.006 C17A C16A C15A C14A C13A C12 C11 C10
RIGU 0.003 0.006 C17B C16B C15B C14B C13B C12 C11 C10
DFIX 2.55 C17C C15C
DFIX 2.55 C13C C11C
DFIX 1.52 C10 C11C
DFIX 2.55 C15C C13C
DFIX 2.55 C11C C9
DFIX 2.55 C16C C14C
DFIX 1.52 C12C C13C
DFIX 2.55 C14C C12C
DFIX 1.52 C13C C14C
DFIX 2.55 C12C C10
DFIX 1.52 C14C C15C
DFIX 1.52 C11C C12C
DFIX 1.52 C15C C16C
DFIX 1.52 C16C C17C
RIGU 0.001 0.002 C15C C16C C13C C14C C17C C10 C11C C12C
SUMP 1 0.00001 1 2 1 3 1 4

L.S. 12
PLAN  16
TEMP -73.15
CONF
BIND 2 4
BIND 1 4
BOND $H
list 4
MORE -1
fmap 2
acta
OMIT 1 2 1
REM <olex2.extras>
REM <HklSrc "%.\\1829_P21c.hkl">
REM </olex2.extras>

WGHT    0.075100    0.375900
FVAR       0.34254   0.54782   0.32258   0.12960
O2    4    0.443071    0.143948    0.498144    11.00000    0.05846    0.03753 =
         0.03446   -0.00142    0.02119   -0.00630
O1    4    0.594425    0.266757    0.655667    11.00000    0.07115    0.04548 =
         0.02896   -0.00006    0.01927   -0.00967
O4    4    0.642361    0.584220    0.333829    11.00000    0.06978    0.06131 =
         0.04955    0.01739    0.02843   -0.00375
O5    4    0.275592    0.560397    0.205507    11.00000    0.05921    0.05361 =
         0.05009   -0.01610    0.01531    0.00633
O3    4    0.702172    0.633368    0.497760    11.00000    0.07472    0.04789 =
         0.06336   -0.00948    0.03722   -0.01489
N2    3    0.648367    0.563622    0.421168    11.00000    0.05077    0.03515 =
         0.04904    0.00487    0.02530    0.00496
N1    3    0.358252    0.398641    0.164588    11.00000    0.06395    0.03900 =
         0.03055   -0.00130    0.01705    0.00821
AFIX  43
H1A   2    0.350680    0.326209    0.127349    11.00000   -1.20000
AFIX   0
C2    1    0.487783    0.245807    0.471626    11.00000    0.04881    0.03044 =
         0.03317   -0.00079    0.02126    0.00343
C3    1    0.456166    0.290691    0.369426    11.00000    0.04919    0.03501 =
         0.03028   -0.00256    0.01772    0.00392
AFIX  43
H3    2    0.398888    0.247812    0.312607    11.00000   -1.20000
AFIX   0
C4    1    0.505505    0.396344    0.347365    11.00000    0.04878    0.03336 =
         0.03171    0.00135    0.02070    0.00938
C5    1    0.590183    0.453619    0.434099    11.00000    0.04694    0.03078 =
         0.03857    0.00201    0.02311    0.00602
C1    1    0.570666    0.309547    0.557265    11.00000    0.05175    0.03385 =
         0.03004    0.00024    0.01965    0.00505
C6    1    0.622211    0.412324    0.537498    11.00000    0.04661    0.03465 =
         0.03379   -0.00200    0.01759    0.00278
AFIX  43
H6    2    0.679584    0.455086    0.594301    11.00000   -1.20000
AFIX   0
C7    1    0.463752    0.444686    0.233726    11.00000    0.05895    0.04223 =
         0.03290    0.00551    0.02270    0.00839
AFIX  23
H7A   2    0.464241    0.542944    0.233328    11.00000   -1.20000
H7B   2    0.511575    0.413703    0.205921    11.00000   -1.20000
AFIX   0
C9    1    0.272268    0.460374    0.154585    11.00000    0.06063    0.04300 =
         0.03178   -0.00084    0.01237    0.00677
C8    1    0.356763    0.075743    0.415476    11.00000    0.06004    0.04426 =
         0.04197   -0.00483    0.02226   -0.00958
AFIX 137
H8A   2    0.379241    0.038368    0.365938    11.00000   -1.50000
H8B   2    0.298739    0.138100    0.378107    11.00000   -1.50000
H8C   2    0.333158    0.004014    0.445726    11.00000   -1.50000
AFIX   0
C10   1    0.167817    0.402048    0.076146    11.00000    0.06370    0.06248 =
         0.04601   -0.01080    0.00409    0.00481
PART 4
AFIX  23
H10C  2    0.178777    0.309611    0.059891    10.87070   -1.20000
H10D  2    0.139766    0.453709    0.009753    10.87070   -1.20000
AFIX  23
PART 3
H10A  2    0.176924    0.351635    0.021543    41.00000   -1.20000
H10B  2    0.116765    0.474412    0.040753    41.00000   -1.20000
AFIX   0
PART 4
C11   1    0.087268    0.402910    0.118119    10.87070    0.05612    0.05609 =
         0.06391    0.00059    0.00659    0.00290
AFIX  23
H11A  2    0.018274    0.373614    0.061359    10.87070   -1.20000
H11B  2    0.079082    0.494836    0.137650    10.87070   -1.20000
AFIX   0
C12   1    0.119068    0.312228    0.214756    10.87070    0.08370    0.07923 =
         0.08430    0.02247    0.01667   -0.00784
PART 1
AFIX  23
H12A  2    0.142492    0.226007    0.199804    21.00000   -1.20000
H12B  2    0.180077    0.352695    0.275406    21.00000   -1.20000
AFIX  23
PART 2
H12C  2    0.196043    0.317421    0.260582    31.00000   -1.20000
H12D  2    0.100821    0.219063    0.191383    31.00000   -1.20000
AFIX   0
PART 1
C13A  1    0.034659    0.286324    0.246548    21.00000    0.10896    0.12408 =
         0.10065    0.01548    0.03184   -0.04888
AFIX  23
H13A  2   -0.028328    0.250896    0.185037    21.00000   -1.20000
H13B  2    0.059676    0.217701    0.302462    21.00000   -1.20000
AFIX   0
C16A  1   -0.086109    0.322789    0.392989    21.00000    0.08763    0.07643 =
         0.12342    0.00550    0.04634    0.02758
AFIX  23
H16A  2   -0.013924    0.349174    0.444812    21.00000   -1.20000
H16B  2   -0.085216    0.225995    0.381506    21.00000   -1.20000
AFIX   0
C15A  1   -0.112756    0.390467    0.293049    21.00000    0.11681    0.13085 =
         0.13842    0.03419    0.07384    0.06000
AFIX  23
H15A  2   -0.144139    0.478495    0.291414    21.00000   -1.20000
H15B  2   -0.163803    0.337265    0.232827    21.00000   -1.20000
AFIX   0
C14A  1    0.004275    0.407856    0.286172    21.00000    0.17090    0.16324 =
         0.12181    0.02194    0.08336   -0.00406
AFIX  23
H14A  2   -0.002584    0.483222    0.238995    21.00000   -1.20000
H14B  2    0.061294    0.429605    0.357317    21.00000   -1.20000
AFIX   0
C17A  1   -0.156899    0.348686    0.439754    21.00000    0.09968    0.10707 =
         0.09854   -0.00010    0.03917    0.04763
AFIX  33
H17A  2   -0.132339    0.299091    0.505930    21.00000   -1.50000
H17B  2   -0.156931    0.443846    0.453933    21.00000   -1.50000
H17C  2   -0.228426    0.320315    0.390446    21.00000   -1.50000
AFIX   0
PART 0
H1    2    0.637814    0.321958    0.701814    11.00000    0.07767
PART 2
C13B  1    0.058849    0.357681    0.279558    31.00000    0.05282    0.17358 =
         0.06877    0.05063    0.00815   -0.02955
AFIX  23
H13C  2    0.090517    0.310852    0.348246    31.00000   -1.20000
H13D  2    0.070899    0.453884    0.294344    31.00000   -1.20000
AFIX   0
C14B  1   -0.060645    0.331978    0.224506    31.00000    0.06573    0.11955 =
         0.08182    0.01423    0.01292   -0.02472
AFIX  23
H14C  2   -0.101730    0.409416    0.183403    31.00000   -1.20000
H14D  2   -0.080502    0.251731    0.179428    31.00000   -1.20000
AFIX   0
C15B  1   -0.068374    0.311766    0.325598    31.00000    0.12501    0.09215 =
         0.14649    0.05414    0.08529    0.03478
AFIX  23
H15C  2   -0.117527    0.236688    0.312022    31.00000   -1.20000
H15D  2    0.001676    0.280015    0.378627    31.00000   -1.20000
AFIX   0
C17B  1   -0.165594    0.370258    0.428272    31.00000    0.04985    0.19385 =
         0.21804   -0.00528    0.04522    0.01720
AFIX  33
H17D  2   -0.180510    0.447936    0.460370    31.00000   -1.50000
H17E  2   -0.231880    0.332323    0.374788    31.00000   -1.50000
H17F  2   -0.127755    0.303734    0.482876    31.00000   -1.50000
AFIX   0
C16B  1   -0.098905    0.411448    0.377186    31.00000    0.12774    0.08723 =
         0.24265    0.00822    0.09201    0.02503
AFIX  23
H16C  2   -0.137615    0.481223    0.324639    31.00000   -1.20000
H16D  2   -0.033974    0.452766    0.432224    31.00000   -1.20000
AFIX   0
PART 3
C15C  1   -0.019960    0.409146    0.376208    41.00000    0.06292    0.04917 =
         0.09209   -0.01708    0.01911   -0.00049
AFIX  23
H15E  2   -0.012226    0.506618    0.374359    41.00000   -1.20000
H15F  2    0.015809    0.378606    0.450453    41.00000   -1.20000
AFIX   0
C11C  1    0.125224    0.309258    0.133126    41.00000    0.11573    0.11264 =
         0.08173   -0.00471    0.03225   -0.02806
AFIX  23
H11C  2    0.066512    0.254928    0.081196    41.00000   -1.20000
H11D  2    0.181450    0.248924    0.181415    41.00000   -1.20000
AFIX   0
C12C  1    0.089584    0.391043    0.190970    41.00000    0.09707    0.10272 =
         0.07000    0.00470    0.02205   -0.02651
AFIX  23
H12E  2    0.088098    0.481514    0.163303    41.00000   -1.20000
H12F  2    0.148602    0.391056    0.263620    41.00000   -1.20000
AFIX   0
C16C  1   -0.140146    0.366719    0.319688    41.00000    0.06788    0.06549 =
         0.09995   -0.04744    0.02081   -0.00972
AFIX  23
H16E  2   -0.182265    0.434106    0.266360    41.00000   -1.20000
H16F  2   -0.148254    0.280774    0.283149    41.00000   -1.20000
AFIX   0
C13C  1   -0.003466    0.384709    0.205278    41.00000    0.11188    0.11966 =
         0.11142    0.02363    0.04624   -0.01914
AFIX  23
H13E  2   -0.054793    0.322766    0.152969    41.00000   -1.20000
H13F  2   -0.036469    0.473606    0.193063    41.00000   -1.20000
AFIX   0
C14C  1    0.022436    0.340000    0.311439    41.00000    0.10287    0.04862 =
         0.09971    0.00633    0.04192    0.02558
AFIX  23
H14E  2    0.100102    0.341185    0.352883    41.00000   -1.20000
H14F  2    0.000460    0.245941    0.305681    41.00000   -1.20000
AFIX   0
C17C  1   -0.179117    0.354205    0.400809    41.00000    0.07785    0.04976 =
         0.12363   -0.04498    0.03996   -0.01287
AFIX  33
H17G  2   -0.253375    0.327990    0.365851    41.00000   -1.50000
H17H  2   -0.137674    0.286768    0.452997    41.00000   -1.50000
H17I  2   -0.171604    0.439730    0.436248    41.00000   -1.50000
AFIX   0
HKLF 4


REM  1829_p21c_a.res in P2(1)/c
REM wR2 = 0.149510, GooF = S = 1.07225, Restrained GooF = 1.15097 for all data
REM R1 = 0.048165 for 3723 Fo > 4sig(Fo) and 0.059867 for all 4737 data
REM 333 parameters refined using 146 restraints

END

WGHT      0.0751      0.3759

REM Highest difference peak  0.245,  deepest hole -0.220,  1-sigma level  0.035
Q1    1   0.5406  0.4422  0.3897  11.00000  0.05    0.24
Q2    1   0.4886  0.4212  0.2951  11.00000  0.05    0.24
Q3    1   0.5952  0.4395  0.4864  11.00000  0.05    0.23
Q4    1   0.4655  0.2749  0.4236  11.00000  0.05    0.23
Q5    1   0.5216  0.2870  0.5141  11.00000  0.05    0.22
Q6    1   0.5700  0.3798  0.5431  11.00000  0.05    0.21
Q7    1   0.6070  0.3361  0.5410  11.00000  0.05    0.20
Q8    1   0.2212  0.4368  0.1015  11.00000  0.05    0.18
Q9    1   0.0702  0.2522  0.2351  11.00000  0.05    0.18
Q10   1   0.4999  0.3238  0.3534  11.00000  0.05    0.17
Q11   1   0.4704  0.3671  0.3626  11.00000  0.05    0.16
Q12   1   0.5994  0.6166  0.3501  11.00000  0.05    0.16
Q13   1  -0.1178  0.2906  0.2495  11.00000  0.05    0.16
Q14   1   0.6179  0.4972  0.4262  11.00000  0.05    0.15
Q15   1   0.3141  0.4029  0.1838  11.00000  0.05    0.14
Q16   1   0.1172  0.4368  0.0913  11.00000  0.05    0.14
;
_shelx_res_checksum              51797
